# Supplementary material for: Orforglipron, a Small-Molecule Glucagon-like Peptide-1 Receptor Agonist (GLP-1RA), Has Neuroprotective and Anti-Inflammatory Effects
Source: Cells. 2026 Jul 21;15(14):1301. doi: 10.3390/cells15141301 (PMC13406627; doi:10.3390/cells15141301)
Supplement: Supplementary file 1 [file cells-15-01301-s001.zip]

Archive with 1 entries (1 files):
- cells-4373453-supplementary.pdf
